# Supplementary material for: Manipulation of Magnetic Skyrmion Density in Continuous Ir/Co/Pt Multilayers
Source: Micromachines (Basel). 2022 Nov 4;13(11):1911. doi: 10.3390/mi13111911 (PMC9693305; doi:10.3390/mi13111911)
Supplement: Supplementary file 1 [file micromachines-13-01911-s001.zip]

Archive with 1 entries (1 files):
- micromachines-1974460-Supplementary.pdf
